# Supplementary material for: Metaepigenomic analysis reveals the unexplored diversity of DNA methylation in an environmental prokaryotic community
Source: Nat Commun. 2019 Jan 11;10:159. doi: 10.1038/s41467-018-08103-y (PMC6329791; doi:10.1038/s41467-018-08103-y)
Supplement: Supplementary file 4 — Supplementary Data 1 [file 41467_2018_8103_MOESM4_ESM.xlsx]

## Sheet: Supplymentaly Data 1
		Supplymentary Dataset 1. DNA sequences used for MTase expression.
			EMGBS3_12600
		Codon optimized DNA sequence	ATGATCGCCAGCCGTCCGGTGGATGTTACCGTGGTGCCGGTGAGTTTCCGCGATCTGGTGCCGGAAATCACCGCCAGTGCCTATCTGACCCATGGTCTGTACTACTACCCGGCAAAGTTCATCCCGCATGCCGTTCGCTATTGTCTGCAGCAATTTACCCAGCCGGGTGATACCGTTGTGGATCCGTTTGCCGGTAGCGGTACCGTGGGTCTGGAGGCATGCTTATGCGGCCGCCGTGCCTTTTTACTGGATCTGAATTATCTGCTGGACCACATCATCCCGCTGAAAATCTATCAAGGTCGTCTGGCACTGAGTCCCGCTGTGCTGGAAGAACGTCTGCATGCCATCTTCAGTGGTGGCACCGAATTCCACCCGCACTGGGACACCATCGGTTATTGG…
			EMGBS15_03820
		Codon optimized DNA sequence	ATGAAAAAACAACATAAGGTGATTCTGGGCGATTGCGTGGAAGGTCTGAGCACCATCAAGAGTGGCAGCGTGGATTTAGTGATTGCCGATCCTCCGTACTGGAAGGTTATCGGCGAGAAATGGGACTACCAGTGGCGCACCGAACATGACTACGTGGAATGGAGCATCAAGTGGATTAAAGAAGTGAGCCGTGTGCTGCGCCACGGTGGCACCTTTTATTTATTTGGCTACTTCCGCACACTGGCTTTACTGGTTCCGCATCTGGAAAGCATGGAACTGGATCTGCGCCAACAAGTTGTGATCGATAAAGGCATGCGTGCAATCAGCGGCCGTGCCACAAAACGCTATAAGATCTTCCCTAACACCACCGAGAGCGCTTTATTCATTATCAAAGATAAC…
			EMGBS10_10070
		Codon optimized DNA sequence	ATGCCGCTGAGCGACTTCAGTTTAGTTCTGGGCCAACCTCGTAGCTTTCAACTGACTGGTGTTAGTACCCAAGCTATTACCGGCTCTTTATGGCTGGGTAAAGATCCGCATGGCCAGCCGCTGCAGATTTGCGCCTTTGACAGTAACGTGGCACTGAGCGACGGCAAGATCGAAAATGCATGGGAAACCCGCCGTGGTAACACCGCCGCCAGTGTGCTGATCGTTGCCGTGAATGGCAAGATGGTGGATATGGCCGGTCCCGTTACCCGTCAAGGTGTGCTGCCGATCATGCGTGGCATTGAAATCAGTGATGCTTTACGTATTCTGAAACTGGCAAAGGATAGTCCCGATAGCTTTAGTGCAATCAAATTTCTGCATTTAGCCTTCGGTAGCGCCCAT…
		Extra amino acids at C-terminus	ACGAGTC
			EMGBD2_08790
		Codon optimized DNA sequence	ATGAGTAGCACAAGTGTGCACGATGAATGGCTGAGTCTGATCGAAATTAGCGGCCCGTTTCTGGCCATCCCGGTTCTGAAAGAGGTTTTTCCTCTGGGTTTAGAAGAGCTGGACGGTAGTAAACGCAAACGTTTACGTCAAGTGTACGAAGAATGGCGCGATGCTTTAGAGACCGACGATCCGCAGTTTCTGGCACTGCATGCAGCTTGGATTGACGAGGTGCTGAGCCGCGGTCTGGAGTTAGACGAGGACGGCAAAGGTGACGTGTTAAAACGCGGCGATCGTGTGCCCGCTTCTTTACGTATTACCAGTCCCGAACATGGCTTAACCCGCGCCCCGGATTTTGTGGTTGTGGACAGCGGCCAAGGTGATAAACCGAGTATGCTGATCCAGACCTAT…
